# Supplementary material for: Reproductive coercion in Uttar Pradesh, India: Prevalence and associations with partner violence and reproductive health
Source: SSM Popul Health. 2019 Nov 20;9:100484. doi: 10.1016/j.ssmph.2019.100484 (PMC6978494; doi:10.1016/j.ssmph.2019.100484)
Supplement: Multimedia component 1 [file mmc1.xml]

<?xml version="1.0" encoding="UTF-8" standalone="no"?><data:data><datasets><author>jgsilverman@ucsd.edu</author><type>0</type><dataset><value>1</value><reason>The authors do not have permission to share data</reason><comments/></dataset></datasets></data:data>
